# Supplementary material for: Prenatal diagnosis of intellectual disability, autosomal dominant 29 with a nonsense pathogenic variant in SETBP1: a case report and literature review
Source: Front Genet. 2025 Mar 12;16:1463485. doi: 10.3389/fgene.2025.1463485 (PMC11936921; doi:10.3389/fgene.2025.1463485)
Supplement: Supplementary file 1 [file Table1.xlsx]

## Sheet: cases
First Author	Year of publication	Gender	Variant	Prenatal characteristic（9/25，9.25%）	Motor development delay (51/57, 89.47%)	Speech delay (55/56, 98.21%)	Intellectual disability (49/51, 96.08%)	History of feeding difficulties (22/42, 52.38%)	Vision impairment ( 19/36, 52.78%)	Hearing impairment ( 3/33, 9.10%)	Hypotonia (19/30, 63.33%)	Hypertonia (1/29, 3.45%)	Seizures/Febrile (9/41, 21.95%)	Facial Dysmorphism (39/45, 86.67%)	Attention concentration deficit (29/41, 70.73%)	Brain MRI test	PMID
Gianmaria Miolo	2024-03-01	M	c.532C>T（ p.Gln178*）	#	+	+	Boderline	-	-	-	-	-	-	-	-	normal	38585550
V. Alesi	2024-03-22	M	46 XY,t(15;18)(q24;q21)	fetal sufferance	+	+	Moderate	+	#	#	#	#	#	+	+	#	38520002
		M	46,XY,t（16;18）	#	+	+	Moderate	#	#	-	#	#	#	+	#	#	38520002
		M	18q12.3q21.1(44,767,804_48,427,129) × 1	threatened abortion	+	+	+	+	#	-	+	#	#	+	#	#	38520002
Antony Kaspi	2023-04-01	M	c.1273 A > T( p.Lys425*)	#	+	+	#	-	-	-	#	#	-	+	+	normal	36117209
Le Wang	2023/10/5	F	c.942_943insGT (p.Asp316TrpfsTer28)	#	+	+	Moderate	#	#	#	#	#	#	-	+		37798664
Ivona Vrkić Boban	2022-06-01	M	46, XY,t(12;18)(q22;q12.3)	normal	+	+	Moderate	#	exotropia, myopic astigmatism	-	#	#	#	+	+	normal at 8 years	35769969
Yaqing Zhou	2022/9	M	46,XY.arr[GRCh37] 18q12.3(42,524,597_42,617,993)x1.	normal	#	+	+	#	#	#	#	#	#	#	#	#	36113068
Michael S Hildebrand	2020-04-19	F	c. 2665 C>T (p.Arg889*)	#	+	+	Boderline	+	-	-	#	#	+	-	#	normal	32345733/33867525/33907317
Eising E	2018-02-20	F	c.1781del（p.Pro594Leufs*36）	#	+	+	Mild	#	#	#	#	#	#	#	#	#	29463886/33867525
Isabel Filges	2011-02-01	M	r18q12.3q12.3 (40 282 934e41 269 199)x1	normal	+	+	Moderate	-	hypermetropia	#	#	#	+	+	#	normal	21037274/25217958
		M	r 18q12.3 (chr18:40 233 803e41 088 224)	normal	+	+	-	-	-	-	+	-	-	+	+	an unspecific T2 hyperintense infratentorial lesion at 4ys	21037274/25217958
Giuseppina Marseglia	2012-02-16	M	46XY, t(2; 18)(q24; q21)	normal	+	+	Mild	#	#	#	#	#	+	+	#	#	22333924/25217958
Fadi F. Hamdan	2014/10/31	M	c.1821del (p.(Ser608Alafs*22))	partial placental abruption	+	+	Moderate	+	color blindness	#	+	-	-	+	+	myelination delay at 2 ys	25356899/33867525/33907317
Bradley P Coe	2014/10	M	c.2464del (p.(Ile822Tyrfs*13))	normal	+	+	Mild	-	-	#	+	-	-	+	+	normal	25217958/33867525/33907317
		M	c.1231_1232del (p.Leu411Glyfs*6 )	normal	+	+	Severe	#	-	hearing loss of 70 dB of the left ear at 52ys	-	-	-	+	-	#	25217958/33867525
		M	c.1596G>A(p.Trp532*)	#	+	+	Severe	#	hypermetropia, astigmatism	-	-	-	-	+	-	normal	25217958/33867525
		M	p.Ser1011*	#	+	+	Mild	#	#	#	#	#	-	+	+	#	25217958
		F	c.427del( p.Arg143Valfs*64)	#	-	+	Severe	#	#	#	+	-	+	+	#	#	25217958/33867525
		F	c.1873C>T (p.Arg625*)	normal	+	+	Moderate	#	-	#	-	-	-	+	+	normal	25217958/33867525
		F	c.1876C>T(p.Arg626*)	#	-	+	2-2.5year delay at 9 ys	#	#	#	#	#	-	+	#	#	25217958
		M	c.39_40del (p.Gly15Argfs*47)	normal	+	+	Mild	#	hypermetropia (+9 dpt) of both eyes at 14ys	#	-	-	+	+	-	normal	25217958/33867525/33907317
		M	del	#	+	+	+	#	#	#	#	#	+	+	+	#	25217958
Rauch	2012-11-10	F	c.1774A>T (p. Lys592*)	#	+	+	Mild	#	myopia	-	#	#	-	+	+	#	23020937/33907317/33867525
Nadieh A. Jansen	2021-04-19	F	c.1876C>T(p.Arg626*)	fetal distress and single uterine artery	-	+	Moderate	-	-	-	+	-	+	-	#	#	33867525/33907317
		F	c.1873C>T (p.Arg625*)	dysmature, hypotonia	+	+	Mild	-	2.5 years: OD: S +2 OS: S+3, glasses. Exophoria. strabismus	-	+	-	-	+	#	normal	33867525/33907317
		F	c.2044_2046delinsAT (p.Leu682Ilefs*9)	#	+	+	+	-	strabismus	-	-	-	-	+	#	#	33867525
		F	c.2044_2046delinsAT (p.Leu682Ilefs*9)	#	+	+	+	-	#	-	-	-	-	+	#	#	33867525
		M	c.1873C>T (p.Arg625*)	#	+	+	mild	-	strabismus	-	+	-	-	+	+	normal	33867525/33907317
		M	c.407_408del (p.Ser136Trpfs*12 )	#	+	+	+	-	hypermetropia	-	+	-	-	+	+	#	33867525
		M	c.2716_2717insGG ( p.Pro906Argfs*56)	normal	+	+	+	-	hypermetropia, left astigmatism	-	+	+	-	+	+	normal	33867525
		M	c.3765dup ( p.Val1256Cysfs*28)	#	-	+	+	-	-	-	-	-	-	+	+	normal	33867525
		M	c.2156del ( p.Gly719Glufs*65)	normal	-	+	Mild–moderate	+	lack of binocular vision	-	-	-	-	+	+	normal	33867525/33907317
		F	c.2076_2092delinsC (p.Lys693Profs*86)	normal	+	+	Mild	+	hypermetropia	30 db loss by recurrent infections	+	-	-	+	+	normal	33867525/33907317
		F	c.3799_3800insC (p.Gly1267Alafs*17)	normal	+	+	Moderate	+	amblyopia, resolved with patch	-	-	-	-	+	+	#	33867525/33907317
		F	c.755_756delinsT ( p.Pro252Leufs*91)	#	+	-	+	-	-	-	-	-	-	+	#	normal	33867525
		F	c.1630C>T (p.Arg544*)	normal	+	+	#	+	-	-	+	-	-	+	+	#	33867525/33907317
		F	c.1633G>T (p.Glu545*)	#	+	+	#	-	hypermetropia	-	+	-	-	+	#	#	33867525/33907317
		M	c.1568del (p.His523Leufs*32)	polyhydramnios and partial placenta previa	-	+	Borderline	+	severe myopia, astigmatism	#	+	-	-	+	+	normal	33867525/33907317
		M	c.1873C>T (p.Arg625*)	normal	+	+	+	#	strabismus	-	+	-	-	+	+	normal	33867525
		M	c.1676del (p.Pro559Argfs*21)	#	+	+	Mild	-	hypermetropia	-	+	-	-	+	+	delayed myelination on brain MRI at 18 months of age	33867525/33907317
		M	c.821G>A (p.Trp274*)	low amniotic fluid and bradycardia	+	+	Bordline	-	-	-	#	#	-	#	+	#	33867525/33907317
		F	c.1777C>T (p.Gln593*)	#	+	+	Mild	-	-	bilateral asymmetric hearloss, mild (25-39dBHL)	#	#	+	+	+	normal	33867525/33907317
		M	arr[GRCh37] 18q12.3(42519449_42567840)x1	#	+	#	#	+	-	-	#	#	-	+	#	#	33867525/33907317
		M	c.726_732del (p.Arg243Leufs*98)	#	+	+	Borderline	-	-	-	#	#	+	-	+	#	33867525/33907317
		M	c.453_454insTGGG (p.Lys152Trpfs*18)	placenta previa	+	#	#	+	-	-	+	-	-	-	#	#	33867525/33907317
		M	c.2982C>G (p.Tyr994*)	normal	+	+	Average	+	hypermetropia, myopia and strabismus	-	+	-	-	+	-	#	33867525/33907317
		M	c.3120 C>A ( p.Tyr1040*)	fetal heart arhythmia	+	+	Borderline	-	-	-	+	-	-	+	+	normal	33867525/33907317
Angela Morgan	2021-08-01	F	c.1588C>T (p.Arg530*)	#	+	+	#	+	#	#	#	#	#	#	-	#	33907317
		M	arr 18q12.2q12.3(34576844_43015201)x1	#	+	+	#	+	#	#	#	#	#	#	-	#	33907317
		M	c.1408delA (p.Met470*)	#	+	+	Moderate	+	#	#	#	#	#	#	-	#	33907317
		M	c.337delG (p.Ala113Leufs*94)	#	+	+	Mild–moderate	+	#	#	#	#	#	#	-	#	33907317
		F	c.1765C>T (p.Arg589*)	#	+	+	Mild	+	#	#	#	#	#	#	-	#	33907317
		M	c.1730_1749del (p.Leu577Glnfs*20)	#	+	+	Moderate	+	#	#	#	#	#	#	-	#	33907317
		F	c.422dup (p.Arg142Valfs*7)	#	+	+	Mild	+	#	#	#	#	#	#	+	#	33907317
		M	arr[hg19] 18q12.3q21.1(39600614_45460709)x1	#	+	+	Moderate	+	#	#	#	#	#	#	+	#	33907317
		M	c.403C>T (p.Gln135*)	#	+	+	Severe	+	#	#	#	#	#	#	+	#	33907317
		M	c.1765C>T (p.Arg589*)	#	+	+	Mild	+	#	#	#	#	#	#	-	#	33907317
Notes: F Female, M male, # not metioned in the literature or not test yet; + feature present, - feature absent
